# Supplementary material for: Chronic Intermittent Hypoxia Is Independently Associated with Reduced Postoperative Opioid Consumption in Bariatric Patients Suffering from Sleep-Disordered Breathing
Source: PLoS One. 2015 May 26;10(5):e0127809. doi: 10.1371/journal.pone.0127809 (PMC4444020; doi:10.1371/journal.pone.0127809)
Supplement: S2 Dataset — (CSV) [file pone.0127809.s002.csv]

Obstructive_sleep_apnea	Has_CPAP	Apnea_hypopnea_index	Sleep_efficiency	number_of_awakenings	Wake_time_after_sleep_onset	number_of_sleep_stage_shifts	percent_time_in_stages_3_4	Time_spent_at_SaO2_less90	Minimum_nocturnal_SaO2	Chronic_usage_of_opioids	smoking_status	Diabetes	Chronic_usage_of_steroids	age_cal	BMI	TWA_pain_first72hr	race	total_morphine_72hr_logscale	male	Chronic_pain_syndrome	type_of_surgery	Type_of_opioid_hydromorphone	Type_of_opioid_morphine	Type_of_opioid_fentanyl
Yes	Yes	96.8	65.8	74	119.5	250	1.6	46.1	61	No	Yes	Yes	No	63.7	51.9	3.3078984157	African American	4.1700051489	Yes	Yes	gastroenterostomy	No	Yes	No
Yes	No	4.2	83.1	22	43	98	15.8	0	91	No	No	No	No	47.4	52.2	4.3642508449	African American	-9.965784285	No	Yes	gastroenterostomy	No	No	No
Yes	Yes	104.6	66.1	47	114.5	165	18.4	16.1	81	No	No	No	No	56.3	42.9	4.3145315488	Caucasian	-9.965784285	No	Yes	gastroenterostomy	No	No	No
Yes	No	103.9	86.1	23	39	119	13.3	32.8	69	No	Yes	No	No	57.3	60.1	3.058410596	Caucasian	7.9431067098	No	Yes	gastroenterostomy	Yes	No	Yes
Yes	No	17.9	85	17	41	71	13.8	0	94	No	Yes	Yes	No	52.2	40.6	3.2759433962	Caucasian	8.2162656882	No	Yes	gastroenterostomy	No	No	Yes
Yes	Yes	22.4	81.7	14	63.5	116	27.6	99.6	50	No	Yes	Yes	No	48.9	58.6	2.6162947029	Caucasian	8.6745489247	No	Yes	gastroenterostomy	No	No	Yes
Yes	Yes	8.4	88	25	35	82	18.5	40.3	86	No	Yes	No	No	53.0	34.8	6.7602150538	Caucasian	6.9148953423	No	Yes	gastric restrictive	No	No	Yes
No	No	4.4	88	16	53	184	9.3	2.6	86	No	No	Yes	No	53.6	36.8	4.2966997757	Caucasian	5.9307609881	No	Yes	gastroenterostomy	No	Yes	No
Yes	No	14.1	49.5	20	163.5	64	0	1	74	No	No	Yes	No	58.1	37.4	2.6085180863	African American	-9.965784285	No	Yes	gastroenterostomy	No	No	No
Yes	No	82.1	16	59	236.5	122	0	12.5	85	No	Yes	No	No	51.6	45.4	3.3178807947	Caucasian	6.5546041994	No	Yes	gastroenterostomy	No	No	Yes
Yes	Yes	72.07	80	22	78	106	1.2	17	52	No	Yes	No	No	52.2	40.2	1.1666666667	Caucasian	-9.965784285	No	Yes	gastroenterostomy	No	No	No
Yes	Yes	59.1	86	50	49	218	8.8	10.1	77	No	Yes	No	No	49.9	43.6	2.7453125	African American	8.347404339	Yes	Yes	gastroenterostomy	No	No	Yes
Yes	No	84.5	86.7	16	39	77	16.1	27.6	66	No	Yes	No	No	46.8	49.3	8.8375	Caucasian	-9.965784285	Yes	Yes	gastroenterostomy	No	No	No
Yes	Yes	27.9	83.8	24	51	146	11	3.8	82	No	Yes	No	No	49.5	42.5	1.4464285714	Caucasian	6.7549008604	Yes	Yes	gastric restrictive	No	No	Yes
Yes	Yes	95.5	72.3	43	87.5	196	0.7	56.1	81	No	No	Yes	No	64.3	43.5	1.5112796577	Caucasian	-9.965784285	Yes	Yes	gastric restrictive	No	No	No
Yes	Yes	86.6	75.9	58	103	190	15.9	6.2	75	Yes	Yes	Yes	No	47.8	42.7	4.1770619614	Caucasian	7.4918611113	Yes	Yes	gastroenterostomy	Yes	No	No
Yes	No	8.2	79.1	9	9.5	85	9.3	0.7	86	No	Yes	Yes	No	28.4	54.3	4.175663312	Caucasian	6.7142592576	No	Yes	gastroenterostomy	Yes	No	No
Yes	Yes	28.5	93.6	21	10	208	12.9	0.4	88	No	No	No	No	42.6	36.4	4.0473880597	Caucasian	7.5133407202	No	Yes	gastric restrictive	No	No	Yes
Yes	Yes	38.1	78	14	61	102	13.3	9.2	78	Yes	Yes	Yes	Yes	53.5	35.8	2.6213114754	Caucasian	7.7714960722	No	Yes	gastroenterostomy	No	No	Yes
Yes	Yes	38.1	53	27	134	94	7.5	31.5	79	Yes	Yes	No	No	54.3	51.8	6.0663394554	Caucasian	8.5263075191	No	No	gastroenterostomy	No	No	Yes
Yes	Yes		61	21	188	60	11.9	59.2	62	No	Yes	Yes	No	52.5	49.2	4.1153039832	Caucasian	7.5196441149	No	No	gastroenterostomy	No	Yes	No
Yes	No		74.9	61	91.5	278	7.3	6.3	74	No	Yes	Yes	No	53.1	49.5	4.1488963711	African American	7.3144034862	No	No	gastroenterostomy	Yes	No	Yes
Yes	No	34.6	83.7	261	23.5	70	7.2	26	86	No	Yes	No	No	44.2	41.3	3.0830975955	Caucasian	7.5188576951	Yes	No	gastroenterostomy	No	No	Yes
No	No		73.7	5	22.5	34	9.4	8.8	86	No	Yes	No	No	32.6	47.9	5.6831204695	Caucasian	8.2199800099	No	No	gastroenterostomy	Yes	Yes	Yes
Yes	Yes	92.1	61.8	35	22	141	0	15.4	86	No	Yes	No	No	38.4	47.0	4.883535109	Caucasian	8.5125469055	No	No	gastroenterostomy	No	No	Yes
No	No	0	90	64	52	185	23.1	0	93	No	No	No	No	17.9	46.9	2.5960451977	Caucasian	7.5376921015	No	No	gastric restrictive	No	No	Yes
No	No	1.8	82.8	29	68.5	121	11.4	46	82	Yes	No	No	No	32.5	39.8	4.0401069519	Others	7.5660616513	No	Yes	gastroenterostomy	No	No	Yes
No	Yes	40.3	92	22	15.5	109	10	10	74	No	No	No	No	56.1	38.8	4.0804544401	Caucasian	7.7073660349	No	Yes	gastroenterostomy	No	No	Yes
Yes	No	13.6	93.3	14	107	86	0	1.8	83	No	Yes	Yes	No	62.8	32.7	3.2775292498	Caucasian	7.6681829618	Yes	Yes	gastroenterostomy	No	No	Yes
No	No	2.8	92.1	14	15	89	2.1	0	91	No	Yes	No	No	48.1	36.1	5.429245283	Caucasian	6.4928305917	No	No	gastric restrictive	No	No	Yes
Yes	Yes	10.7	95.1	13	20.5	92	10	0	91	No	No	No	No	40.2	44.8	4.3148610677	Caucasian	7.3923260102	No	Yes	gastroenterostomy	No	No	Yes
	Yes	42.7	81.3	23	66	108	10	42	84	Yes	Yes	No	No	40.1	42.3	4.3156612529	Caucasian	7.4410158514	No	Yes	gastroenterostomy	Yes	Yes	Yes
Yes	Yes	80.7	75.8	58	66.5	281	0	26.1	81	No	Yes	Yes	No	71.4	46.8	3.9609375	Caucasian	6.4037392257	Yes	No	gastroenterostomy	Yes	No	No
Yes	No	10.3	88	54	32	160	22	3	86	No	Yes	No	Yes	45.6	58.8	2.6785714286	Others	7.5507544797	No	No	gastroenterostomy	No	No	Yes
Yes	Yes	58	85.2	27	55.5	150	0	13.3	82	Yes	Yes	No	No	59.5	37.9	3.3933979406	Caucasian	7.6520633762	Yes	Yes	gastric restrictive	No	No	Yes
Yes	Yes	7	85.9	15	37.5	96	1.4	3.1	90	No	No	Yes	No	41.0	45.1	4.2205882353	Caucasian	8.6854531427	No	No	gastroenterostomy	No	No	Yes
Yes	Yes	15.1	63.4	11	145.5	36	0	3	89	No	No	No	Yes	33.9	48.2	4.3330087634	African American	7.4436978115	No	Yes	gastroenterostomy	No	No	Yes
Yes	Yes	47.7	87.4	32	49.5	145	0	5	85	Yes	No	No	No	37.7	48.8	5.9380897583	African American	7.9431067098	No	Yes	gastroenterostomy	Yes	No	Yes
Yes	Yes	3.08	55	27	142	87	0	25.2	84	Yes	No	No	No	65.8	50.4	1.8092666288	African American	6.6147245654	No	Yes	gastric restrictive	No	Yes	No
Yes	Yes	63.5	83.5	25	45	94	21	18.8	80	No	Yes	No	No	52.6	44.4	4.1429709914	Caucasian	6.5235776374	No	No	gastroenterostomy	No	No	Yes
Yes	No	19.6	85.9	40	59.5	121	8.9	6.8	81	No	Yes	No	No	31.1	56.0	4.7768502367	Caucasian	8.5545926886	No	No	gastroenterostomy	No	No	Yes
No	No	2.8	91	16	28	92	6	6.2	86	No	Yes	Yes	No	51.2	40.9	3.3259187621	Caucasian	7.0980426135	No	No	gastroenterostomy	No	No	Yes
Yes	No	7.7	78	38	71	125	13.1	36	81	No	No	No	No	34.8	71.7	5.3149509804	African American	-9.965784285	No	Yes	gastric restrictive	No	No	No
Yes	Yes	11.8	74	21	72.5	172	3.7	23.9	84	No	Yes	No	No	41.9	38.1	6.0343866171	African American	8.5077986036	No	Yes	gastroenterostomy	No	No	Yes
Yes	Yes	14	75.4	18	104	129	14.4	15	81	No	No	Yes	No	59.9	51.7	2.8503562945	Caucasian	7.7466106096	No	No	gastroenterostomy	Yes	No	Yes
Yes	Yes	24.9	28	22	259	91	24.2	52.2	83	No	Yes	No	No	43.0	56.7	3.0680985681	Caucasian	6.7944288635	Yes	No	gastroenterostomy	No	Yes	No
Yes	Yes	24.5	89.3	19	30.5	133	10	14.4	77	No	No	No	No	40.1	39.7	3.7948186528	African American	7.5321688791	No	No	gastroenterostomy	No	No	Yes
Yes	Yes	108	67	30	131	98	0.6	75	62	Yes	Yes	Yes	No	43.5	53.0	6.0089006495	African American	6.8137940151	No	Yes	gastroenterostomy	No	No	Yes
Yes	Yes	14.9	66.6	8	120.5	62	18.6	3.8	86	No	No	No	No	32.6	48.6	3.5816398866	African American	8.4965382469	No	No	gastroplasty	No	No	Yes
Yes	Yes	104.8	75.3	23	110	85	13.7	23.4	73	No	Yes	Yes	No	55.5	54.9	5.9008083141	African American	7.4765518067	Yes	Yes	gastroenterostomy	No	No	Yes
Yes	No	6.1	87	17	36	75	31.2	0	91	No	No	No	No	28.6	31.3	7.2603031739	African American	7.6073377122	No	No	gastroenterostomy	No	Yes	No
Yes	Yes	70.9	79	21	75	66	0	23.4	73	Yes	Yes	Yes	No	49.2	36.5	5.7095238095	Caucasian	6.3219461285	Yes	Yes	gastroenterostomy	No	No	Yes
Yes	Yes	102.8	94.3	7	23	63	13.2	86.6	55	Yes	Yes	No	No	42.2	48.2	8.7496598639	Caucasian	8.4826103414	No	Yes	gastroenterostomy	No	No	Yes
Yes	Yes	22	77	27	57.5	131	12.1	9.4	74	Yes	Yes	No	No	59.1	46.8	2.6014492754	Caucasian	6.2288379263	No	Yes	gastroenterostomy	No	No	Yes
Yes	Yes	16.9	60.4	18	89.5	62	0	1.4	88	No	No	Yes	No	51.3	45.4	3.8485477178	African American	7.6006637405	No	Yes	gastroenterostomy	No	No	Yes
Yes	No	18	88.5	18	42.5	121	5.8	1.1	84	Yes	No	No	No	52.0	52.4	7.1678321678	Caucasian	7.0260733658	No	Yes	gastroenterostomy	No	Yes	No
No	No	4.8	88.9	4	43	166	7.1	0.3	85	No	No	Yes	No	44.6	45.0	2.7067812798	Caucasian	8.0098342146	No	No	gastroenterostomy	No	No	Yes
Yes	Yes	20.1	60.8	22	63	97	25.3	46.5	76	No	No	No	No	55.3	41.3	5.2728215768	Caucasian	6.8467565575	No	No	gastroenterostomy	No	No	Yes
Yes	Yes	0	94.9	12	16.5	51	0	23.2	88	Yes	Yes	Yes	No	50.3	52.3	1.4127423823	Caucasian	7.1848852583	No	Yes	gastroenterostomy	No	No	Yes
Yes	Yes	28.1	56.3	38	155.5	174	19.6	0.7	89	Yes	Yes	No	No	46.3	37.4	5.2826420891	Caucasian	7.2288283084	No	Yes	gastroenterostomy	Yes	No	No
Yes	No	5.9	93	18	18	166	4.5	0	90	Yes	No	No	No	48.2	42.6	4.6798147108	Caucasian	8.3223833737	No	No	gastric restrictive	No	No	Yes
Yes	Yes	85.1	50.9	17	152	86	0	59.3	69	Yes	No	No	No	51.3	44.6	3.3729493892	Caucasian	-9.965784285	Yes	No	gastric restrictive	No	No	No
Yes	Yes	44.1	73.9	34	52.5	143	14.7	15.2	60	Yes	No	No	No	45.7	49.3	3.5349907919	Caucasian	8.7045988057	Yes	No	gastroenterostomy	No	No	Yes
Yes	Yes	39.09	82	22	73	91	44.3	57.1	66	No	No	No	No	55.0	54.5	3.8812541694	Caucasian	-9.965784285	No	Yes	gastroenterostomy	No	No	No
Yes	Yes	23.3	88.3	22	43.5	162	11	8.1	69	Yes	Yes	No	No	47.3	48.2	4.4496336996	Caucasian	8.1908173053	Yes	No	gastroenterostomy	No	No	Yes
Yes	Yes	22.9	83	34	0	108	14.6	0	91	No	No	No	No	42.1	47.7	5.4098039216	Others	8.521996881	No	No	gastroenterostomy	No	No	Yes
Yes	Yes	31.3	70	15	79.5	52	9.3	39	66	Yes	Yes	Yes	No	62.0	44.4	4.4987922705	Caucasian	7.0223789106	No	No	gastric restrictive	No	No	Yes
Yes	No	17	81	75	12	0	5	2.2	82	No	Yes	No	No	66.5	38.9	5.4485901799	Caucasian	7.9436928114	Yes	No	gastroenterostomy	No	Yes	Yes
No	Yes	20	91	103	3	0	12	0	95	No	No	No	No	26.7	57.6	8.1135722916	Caucasian	7.4563402098	No	No	gastroenterostomy	No	No	Yes
Yes	Yes	41.7	76	31	75	131	0	4.7	90	No	No	No	No	51.8	45.4	2.0687653887	Caucasian	-9.965784285	Yes	No	gastroenterostomy	No	No	No
Yes	Yes	31.5	82.6	46	60	123	0	9.1	76	Yes	No	No	No	64.4	40.0	4.5073078047	Caucasian	6.4773697184	No	Yes	gastroenterostomy	No	Yes	Yes
Yes	Yes	57.2	78.1	28	60	127	12.2	57.4	63	Yes	Yes	No	No	53.1	44.1	5.372845953	Caucasian	-9.965784285	No	Yes	gastroenterostomy	No	No	No
Yes	Yes	21.97	84	17	56	101	19.7	57.2	69	No	No	No	No	60.8	44.5	2.0409836066	Caucasian	6.4918691262	No	No	gastroenterostomy	No	No	Yes
Yes	Yes	5	73.8	12	74	46	0	0.3	87	No	No	No	No	50.6	45.4	4.8164233577	African American	6.6073451105	No	Yes	gastroenterostomy	No	No	Yes
Yes	Yes	62.1	53.3	20	48.5	70	23.5	4.2	84	No	No	No	No	38.6	55.7	5.7347226835	Caucasian	7.9483730724	No	No	gastroenterostomy	No	No	Yes
Yes	No	29.1	77.3	28	81	110	11.2	21.8	68	Yes	Yes	No	No	60.6	52.1	3.8337320574	Caucasian	7.4093994226	Yes	Yes	gastroenterostomy	No	No	Yes
No	No	7.9	99	8	4	111	13.3	50.7	72	No	No	No	Yes	29.8	57.4	4.5940988836	Caucasian	7.5133407202	No	Yes	gastroenterostomy	No	No	Yes
Yes	Yes	20	93.2	15	13.5	113	20.1	1.6	81	No	No	Yes	Yes	39.5	50.6	5.8153553299	Caucasian	7.2159471034	No	Yes	gastroenterostomy	Yes	Yes	Yes
Yes	Yes	56.5	66.8	22	102	100	19.3	38.5	80	Yes	Yes	No	No	35.6	42.0	3.7553606238	Caucasian	6.4127984583	Yes	No	gastric restrictive	No	Yes	No
Yes	No	45.02	80	0	48	0	0	2	78	Yes	No	Yes	No	61.0	37.4	3.7412010829	Caucasian	7.9434974707	Yes	Yes	gastroenterostomy	Yes	No	Yes
Yes	No	2	59	25	105.5	100	3.1	0	90	No	No	No	No	55.5	46.0	4.8684585262	Caucasian	7.3083481323	No	Yes	gastroenterostomy	No	No	Yes
No	No	0.6	88.3	6	25	53	40.5	0	90	Yes	No	No	No	19.1	42.1	4.3283495596	Caucasian	7.8404695283	No	No	gastroenterostomy	Yes	No	Yes
Yes	Yes	18.1	81.4	28	68	123	12.1	1.3	75	Yes	No	No	No	41.1	41.6	4.2049947971	Caucasian	7.0768262836	No	No	gastroenterostomy	No	No	Yes
Yes	No	4.9	84	27	41	89	24.3	0.3	88	No	No	No	No	49.2	40.9	0.9844984802	Caucasian	6.6582257668	No	No	gastroenterostomy	No	Yes	No
Yes	No	17.9	97.8	10	5.5	99	26.3	0.3	86	Yes	No	No	No	34.8	43.9	3.4369527145	Caucasian	7.4097388383	No	No	gastroenterostomy	No	No	Yes
Yes	No	4.8	78	32	45	89	0	1.9	76	No	No	No	No	37.3	61.7	3.1131502188	African American	6.8086553376	No	No	gastroenterostomy	No	Yes	No
Yes	Yes	68.5	72.5	35	87	121	10	18.7	85	No	No	Yes	No	60.8	52.6	5.0956765412	Caucasian	4.9069386846	No	No	gastric restrictive	No	No	Yes
Yes	Yes	97.3	76.3	18	55.5	58	0	34.1	76	Yes	No	No	No	36.6	37.6	6.585384916	Caucasian	8.7535543973	Yes	No	gastroenterostomy	Yes	No	Yes
Yes	No	7.8	87.1	27	50	130	1	25.7	82	No	Yes	Yes	No	58.7	40.9	5.086328125	Caucasian	7.2992171783	Yes	No	gastroenterostomy	No	No	Yes
Yes	Yes	39.1	62	19	136.5	130	10.1	2.1	83	Yes	No	No	No	48.6	39.8	2.1316405336	Caucasian	7.3487370051	No	No	gastroenterostomy	No	No	Yes
Yes	Yes	22.2	89	129	52	172	3.4	4.4	77	No	No	No	No	44.4	38.4	4.1940440061	Caucasian	8.4958590233	No	No	gastroenterostomy	No	No	Yes
Yes	Yes	20.2	66.7	21	143	189	13.2	69	72.1	No	No	No	No	65.8	46.0	2.2810688989	Caucasian	-9.965784285	No	No	gastric restrictive	No	No	No
Yes	No	2.5	88	17	23	63	16.3	0.9	90	No	No	No	No	29.9	44.5	7.7213717085	Caucasian	7.5961972119	No	No	gastric restrictive	No	No	Yes
No	Yes	3.2	84	15	60	100	5.7	0.1	89	No	Yes	No	No	53.5	23.4	5.6617647059	Caucasian	-9.965784285	No	No	gastroenterostomy	No	No	No
Yes	Yes	92	83.2	39	65.5	223	1.1	93.9	53	No	Yes	No	No	38.6	51.7	5.3574340528	African American	7.2526748927	Yes	No	gastroenterostomy	No	No	Yes
No	No	11.6	84.8	26	52.5	112	8.7	4.4	87	Yes	No	No	No	46.9	42.9	6.8932215743	Caucasian	8.7397839845	No	No	gastroenterostomy	No	No	Yes
Yes	Yes	16.1	76.6	60	92.5	205	0	12.8	73	Yes	No	No	No	44.6	54.7	3.8456574817	African American	7.493463207	Yes	No	gastroenterostomy	No	No	Yes
Yes	Yes	15.6	78.9	19	23.5	117	4.8	0	91	Yes	No	No	No	39.3	39.4	5.9538656236	Caucasian	7.8223116377	No	Yes	gastroenterostomy	Yes	No	Yes
Yes	No	14.6	83	25	49	95	13.6	4.7	85	No	No	Yes	No	47.3	36.0	1.3214285714	Caucasian	6.3129011023	No	No	gastroenterostomy	No	No	Yes
Yes	Yes	107.79	78	33	81	141	9.2	45	72	No	Yes	No	No	41.0	61.1	4.3298969072	Caucasian	6.7813728289	Yes	No	gastroenterostomy	No	No	Yes
No	No	2.8	57.9	25	59	73	0	0.5	89	No	No	No	No	53.4	44.6	5.5703414996	African American	7.6546431883	No	No	gastric restrictive	No	No	Yes
Yes	No	15.9	86.2	13	14.5	54	30	3	76	No	Yes	Yes	No	47.9	33.1	2.7710526316	African American	7.6927968079	No	Yes	gastroenterostomy	No	No	Yes
Yes	Yes	9	81.5	23	74.5	122	10.1	31.5	82	No	Yes	No	No	56.0	37.6	3.1263722859	Caucasian	6.6235303732	No	No	gastroenterostomy	No	No	Yes
Yes	Yes	37.7	96.3	17	7	91	0	8.3	73	No	No	No	No	61.2	41.5	1.189701897	Caucasian	7.5545965256	No	No	gastric restrictive	No	No	Yes
Yes	Yes	103.5	39	83	213	230	0	4.4	84	No	Yes	No	No	39.9	65.8	5.1696606786	African American	8.2075073398	Yes	No	gastroenterostomy	No	Yes	Yes
Yes	Yes	20	39	18	178	73	0	70.4	85	No	Yes	Yes	No	68.0	51.8	4.9242365675	African American	-9.965784285	No	No	gastric restrictive	No	No	No
Yes	Yes	22.6	70.9	44	91.5	136	20	3.5	82	No	No	No	No	41.9	47.3	4.3415277097	Caucasian	7.2094631135	No	No	gastroenterostomy	No	No	Yes
No	No	0.6	76.5	30	77.5	92	8.9	0	90	No	No	No	No	32.7	43.6	7.8137628669	Caucasian	8.7703918996	No	Yes	gastroenterostomy	Yes	No	Yes
Yes	Yes	10.1	81.4	29	52.5	179	19.6	1.1	79	No	Yes	Yes	Yes	50.6	49.9	6.9710465116	African American	8.6187562236	No	No	gastroenterostomy	No	No	Yes
Yes	No	7.1	59.4	23	123	124	7.2	0	90	No	No	No	No	44.9	44.0	4.8967741935	Caucasian	9.5747846126	No	No	gastroenterostomy	Yes	No	Yes
Yes	Yes	34.2	88	16	30	55	10.8	63.7	72.2	No	No	No	No	40.6	51.7	4.7012544803	Caucasian	7.5078025671	No	No	gastric restrictive	No	No	Yes
Yes	Yes	16.48	80	26	76	78	7.4	65	72	No	Yes	No	No	34.5	69.3	2.6863324663	Caucasian	-9.965784285	No	Yes	gastroenterostomy	No	No	No
Yes	No	5.6	66	39	118	125	5	1.8	75	No	Yes	Yes	No	36.0	41.6	4.9553009883	Caucasian	8.2992125984	No	No	gastroenterostomy	No	No	Yes
Yes	Yes	47.18	67	47	137	137	15.7	12.6	83	No	Yes	Yes	No	49.2	48.5	1.21291164	Caucasian	2.322216605	No	No	gastroenterostomy	No	No	No
Yes	No	15.7	65.1	26	41	122	9.6	32.2	87	No	Yes	Yes	No	34.4	42.0	5.8047886636	Caucasian	8.7913615304	No	No	gastroenterostomy	No	No	Yes
Yes	Yes	83.5	79	22	73	146	0	70.5	58	No	No	Yes	No	61.5	43.5	1.9285714286	Caucasian	5.022412203	Yes	No	gastric restrictive	No	No	Yes
Yes	Yes	115.8	80.2	23	78	86	0.8	35.5	50	No	Yes	Yes	No	47.7	55.2	3.2218309859	African American	4.4919172147	Yes	No	gastroenterostomy	No	No	No
Yes	Yes	26.9	72.6	30	89	117	22.8	26.9	77	No	Yes	No	No	48.4	43.6	8.3453961456	Caucasian	-9.965784285	No	Yes	gastroenterostomy	No	No	No
Yes	Yes	15.7	79.3	72	103	232	1.4	6.3	77	No	No	No	No	56.8	56.8	1.0123953099	Others	4.6450675449	No	No	gastroenterostomy	No	No	Yes
Yes	No	2	85.9	14	30.5	46	0	0	91	No	No	No	No	47.0	41.3	4.46883684	Caucasian	-9.965784285	No	No	gastroenterostomy	No	No	No
Yes	Yes	39.8	44.4	14	69	82	0	16.3	86	No	No	No	No	73.8	44.1	1.8386771017	Caucasian	7.0671761853	Yes	No	gastroenterostomy	No	No	Yes
Yes	No	11.1	74.9	34	97.5	181	21.1	1.8	82	No	Yes	No	No	37.0	51.1	3.4057734205	Caucasian	8.2240064993	No	No	gastroenterostomy	No	No	Yes
Yes	No	15.7	41	25	238	68	14.5	6.7	71	No	Yes	No	No	52.1	52.9	5.7307692308	Caucasian	8.3750437768	No	No	gastroenterostomy	No	No	Yes
Yes	Yes	5	97.4	17	11	167	2.8	0.5	88	No	Yes	No	No	53.8	38.9	4.1447522893	Caucasian	8.7652065224	No	Yes	gastroenterostomy	No	No	Yes
Yes	Yes	67.8	56.8	29	197	87	0	71.9	52	No	Yes	Yes	No	68.5	46.1	4.0145833333	Caucasian	6.5317089541	No	Yes	gastric restrictive	No	No	Yes
Yes	Yes	5.9	97.3	4	1.5	50	10	1.1	81	No	No	Yes	No	29.0	43.9	4.6965060241	Caucasian	8.2045760347	No	No	gastroenterostomy	No	No	Yes
Yes	Yes	16.1	77.5	19	80	159	19.3	11.3	78	No	Yes	Yes	No	58.4	40.7	5.357008245	Caucasian	6.0779052217	Yes	No	gastroenterostomy	No	No	Yes
No	No	0.4	89.5	11	28	60	19.9	0.7	89	No	No	No	No	22.7	40.7	7.2005347594	Caucasian	8.3991753672	No	No	gastric restrictive	No	No	Yes
Yes	No	16.7	82	27	54	126	9.7	0.2	85	No	Yes	Yes	No	50.0	48.4	1.6058122206	Caucasian	7.4093994226	No	No	gastroenterostomy	No	Yes	No
Yes	Yes	59	85.2	25	56	67	0	78.3	68	No	No	No	No	41.8	47.1	3.4618741387	African American	7.8454963235	Yes	Yes	gastroenterostomy	No	No	Yes
Yes	Yes	87.3	45	52	216	147	26.2	50.8	70	No	No	No	No	32.8	64.9	4.7599735799	Caucasian	8.1267096345	Yes	No	gastroenterostomy	No	No	Yes
Yes	Yes	35.6	74	16	79	118	23.3	8.3	83	No	No	Yes	No	59.0	37.5	3.3784860558	Caucasian	6.6438706167	No	Yes	gastric restrictive	No	No	Yes
Yes	Yes	163.2	69	19	83	68	14	63.4	51	No	Yes	No	No	56.5	65.3	2.002364949	African American	7.0037633766	No	Yes	gastroenterostomy	Yes	No	Yes
Yes	Yes	32.9	67.3	34	87.5	178	28.1	2.7	86	No	No	Yes	No	42.5	57.5	3.1832776779	Caucasian	7.9319252979	No	No	gastroenterostomy	No	No	Yes
No	No	0.2	66	75	18	14	20.9	0.1	90	No	Yes	No	No	31.0	40.9	3.4680379747	Caucasian	5.4757658507	No	Yes	gastric restrictive	No	No	Yes
Yes	Yes	18.1	87.5	18	46.5	87	2.9	0.4	88	No	Yes	Yes	No	61.0	41.5	1.5471169247	Caucasian	7.0660999568	Yes	No	gastroenterostomy	Yes	No	No
Yes	Yes	26	91.4	24	34	129	0	18.1	73	No	No	No	No	39.5	52.9	5.9079898003	Caucasian	8.0540036918	No	No	gastroenterostomy	Yes	No	Yes
Yes	No	13.2	86.4	31	43	146	5.9	4.7	81	No	No	No	No	28.9	45.9	4.4822289157	Caucasian	7.8454963235	Yes	Yes	gastroplasty	No	No	Yes
Yes	Yes	8.4	94.2	19	21.5	149	8.1	3.9	73	Yes	Yes	No	No	53.1	45.4	5.9679930796	Caucasian	7.6927968079	No	Yes	gastroenterostomy	No	No	Yes
Yes	Yes	27.4	96.6	15	12.5	141	14.5	18.4	56	No	Yes	No	No	53.2	54.7	6.72417962	Caucasian	7.5117605589	No	No	gastroenterostomy	No	No	Yes
No	No	2.9	92.1	32	22	188	13	3.2	85	No	No	Yes	No	35.9	41.7	8.6752808989	Caucasian	8.5117566064	No	No	gastroenterostomy	No	No	Yes
Yes	No	6.8	88.7	12	23.5	59	8.9	7.5	84	No	Yes	Yes	No	48.9	52.9	4.0998616874	Caucasian	7.7313258202	No	No	gastroenterostomy	No	No	Yes
Yes	No	41.4	53	60	132	150	0	78.8	74	No	Yes	Yes	No	54.7	51.6	3.3212065814	Caucasian	7.0780013256	Yes	No	gastroenterostomy	No	No	Yes
Yes	Yes	5	85	20	41	91	3.9	1.5	85	No	Yes	No	No	55.5	36.9	6.0512820513	Others	7.8722193014	No	Yes	gastroenterostomy	No	No	Yes
No	No	1	90.3	18	14	135	10.3	0	90	Yes	Yes	Yes	No	36.3	55.4	4.7415795587	Caucasian	7.8176296524	No	Yes	gastroenterostomy	Yes	No	Yes
Yes	Yes	50.5	77.7	45	81.5	159	20.6	15.2	75	No	No	Yes	No	53.8	39.7	4.8874418605	Caucasian	6.5864795382	Yes	No	gastroenterostomy	No	No	Yes
Yes	Yes	23.9	80	25	46	65	7.1	33.9	68	Yes	No	Yes	No	57.4	47.2	4.2271268058	Caucasian	7.6431418789	Yes	Yes	gastroenterostomy	No	No	Yes
Yes	No	7.7	77.3	14	73	80	23.9	0.3	88	No	No	No	No	28.4	51.2	3.9538670285	Caucasian	9.6583918084	No	No	gastroenterostomy	No	No	Yes
Yes	Yes	38.9	57	43	104	135	3.4	7.3	84	No	No	No	No	30.9	51.8	5.8	Caucasian	8.0028206401	No	No	gastroenterostomy	No	Yes	Yes
Yes	Yes	5.1	92.5	16	27.5	79	9.9	0	91	Yes	No	No	No	28.3	56.1	4.5767660911	African American	8.5549763321	No	Yes	gastroenterostomy	No	No	Yes
No	No	2.5	74	21	101.5	95	5.4	11.8	87	No	No	No	No	44.9	49.4	4.5371121718	Others	7.5125508559	No	No	removal of gastric restrictive device	No	No	Yes
No	No	1.8	88	23	44	75	2.8	1.4	79	No	No	No	No	44.6	64.3	3.8616102281	Caucasian	7.6164091621	No	Yes	gastroenterostomy	No	No	Yes
No	No	1.7	76	14	25	44	12.6	0	92	No	No	No	No	26.6	47.3	7.1	Caucasian	6.8579934321	No	No	gastroenterostomy	No	No	Yes
Yes	No	27.4	79.6	34	65	164	0	62.9	71	No	Yes	Yes	No	60.7	37.0	5.505664488	Caucasian	7.3637055043	Yes	Yes	gastroenterostomy	No	No	Yes
Yes	Yes	9.8	83.4	23	30.5	82	4.5	5.2	77	No	Yes	No	No	43.1	52.1	6.8142209265	Caucasian	8.6492597708	No	No	gastroenterostomy	No	No	Yes
Yes	Yes	68.92	54	32	133	76	18.1	11.7	86	No	Yes	No	No	57.0	56.5	4.4203597497	Caucasian	8.5880937059	Yes	No	gastroenterostomy	No	No	Yes
Yes	Yes	30.9	74	26	67	125	37.3	25	56	No	Yes	Yes	No	47.2	62.3	8.6004025574	African American	8.0498539936	No	No	gastroenterostomy	No	No	Yes
Yes	Yes	36.11	89	19	33	76	32.1	37.8	64	No	No	No	No	40.4	64.7	5.1252977608	Caucasian	-9.965784285	Yes	No	gastroenterostomy	No	No	No
Yes	No	8.5	78.7	12	39	66	21	0.4	88	No	Yes	No	No	57.5	43.5	4.740363232	Caucasian	9.0476719776	No	Yes	gastroenterostomy	No	Yes	Yes
Yes	Yes	101.82	82	24	51	81	10.4	1.7	86	No	No	Yes	No	38.3	41.8	3.2010362694	Caucasian	7.7872561394	No	No	gastroenterostomy	No	No	Yes
No	No	2.7	85.7	18	39.5	53	8.3	0.4	88	No	No	No	No	33.9	52.0	4.2617172853	Caucasian	8.1873570224	No	No	gastroenterostomy	No	No	Yes
Yes	No	8.2	86.9	42	39.5	127	0.9	0.9	85	Yes	Yes	No	No	50.2	45.0	3.1872011769	African American	6.8467565575	No	Yes	gastroenterostomy	No	No	Yes
Yes	No	70.2	70.4	60	58.5	215	0	2.5	87	No	No	No	No	54.5	52.6	4.2234966979	Caucasian	8.5530570938	Yes	Yes	gastroenterostomy	No	No	Yes
Yes	No	3	78	42	57	179	9.4	5.6	84	No	Yes	No	No	34.2	48.3	7.2080896686	Caucasian	7.2415955198	No	No	gastroenterostomy	Yes	No	Yes
Yes	Yes	31.5	80.6	19	48.5	157	34.4	55	61	No	Yes	Yes	No	53.7	52.5	2.4898053753	Caucasian	-9.965784285	No	No	gastroenterostomy	No	No	No
Yes	No	49.2	95.5	21	15	131	9.5	5.3	80	Yes	No	Yes	No	43.4	38.5	5.7606648199	Caucasian	7.8360566688	Yes	Yes	gastric restrictive	No	No	Yes
Yes	Yes	120.8	63.9	63	177	172	0.8	72.6	68	Yes	Yes	Yes	No	47.3	48.2	7.0348993289	African American	-9.965784285	No	Yes	gastroenterostomy	No	No	No
Yes	Yes	8.4	95.3	9	6.5	61	24.9	2.4	85	Yes	No	Yes	No	34.5	40.2	6.2609545074	Caucasian	-9.965784285	No	Yes	gastroenterostomy	No	No	No
Yes	No	5.3	84	36	58	181	5.5	0.5	86	No	Yes	Yes	No	54.0	39.2	0.5269810404	Caucasian	7.2479370048	No	No	gastroenterostomy	No	No	Yes
Yes	Yes	66.5	87	181	52	65	10.8	7.3	80	No	No	No	No	45.8	50.3	1.2415202289	Caucasian	5.9307609881	No	No	gastric restrictive	No	Yes	No
Yes	Yes	19.7	89.8	27	29	176	50.3	0.4	88	Yes	Yes	Yes	Yes	30.8	52.8	2.697885939	Caucasian	8.2431787448	No	Yes	gastroenterostomy	No	No	Yes
Yes	Yes	28.5	72.2	29	102.5	119	2.8	18.3	76	No	Yes	Yes	No	51.3	38.0	2.8998114097	Caucasian	7.6830016041	Yes	No	gastroenterostomy	No	No	Yes
Yes	Yes	70.5	67.3	46	151	226	7.3	39.2	60	No	Yes	Yes	No	52.9	47.0	4.941503268	Caucasian	9.448049522	No	No	gastroenterostomy	Yes	No	Yes
No	No	2.1	88.9	40	50	187	10.9	0.8	81	No	No	No	No	46.7	42.5	5.2243975904	Caucasian	7.665343024	No	No	gastric restrictive	No	No	Yes
Yes	Yes	6	60.6	41	117.5	143	1.5	70.7	77	No	Yes	Yes	No	47.2	51.0	6.3284722222	Caucasian	7.8623336003	No	No	gastroenterostomy	No	No	Yes
Yes	No	8	85.4	26	49	96	11.3	0.5	87	No	Yes	No	Yes	44.3	54.7	2.4141791045	Caucasian	8.3858667136	No	No	gastroenterostomy	No	No	Yes
Yes	Yes	38.6	81.6	45	72	188	13.3	8.1	86	No	Yes	Yes	No	44.0	65.4	8.5550808314	Caucasian	-9.965784285	No	Yes	gastroenterostomy	No	No	No
Yes	Yes	100.7	84	16	58.5	74	15.2	70.3	62	No	Yes	Yes	No	57.9	51.3	3.313086771	Caucasian	7.3001328787	No	No	gastroenterostomy	No	No	Yes
Yes	No	12	93.6	23	19.5	90	14.6	2.2	84	No	No	No	No	35.8	39.7	1.835199005	Caucasian	5.4918851559	Yes	No	gastric restrictive	No	No	Yes
Yes	Yes	108	89.8	14	38	105	2	8.2	85	Yes	Yes	No	No	50.4	53.3	3.7056701031	Caucasian	7.663209396	Yes	Yes	gastroenterostomy	No	No	Yes
Yes	Yes	64.4	65.6	27	112	179	0	19.5	77	No	Yes	No	No	65.9	44.2	1.2352707006	Caucasian	6.7813728289	Yes	No	gastric restrictive	No	No	Yes
Yes	No	5.4	74.6	16	25	119	13.1	13.3	71	No	No	Yes	No	51.4	54.3	5.3860580326	Caucasian	8.1754297889	No	No	gastroenterostomy	No	No	Yes
Yes	Yes	93.4	86.1	18	51	270	0	70.1	50	No	No	No	No	39.9	54.4	4.2956626506	Others	-9.965784285	Yes	No	gastroenterostomy	No	No	No
Yes	No	10.1	71.8	26	94	121	25.1	0.2	88	No	No	No	No	42.9	44.8	4.0597365945	Caucasian	-9.965784285	No	No	gastric restrictive	No	No	No
Yes	No	35.9	68.1	23	111.5	100	9.2	24.4	68	No	No	No	No	48.8	44.5	2.3590245175	Caucasian	-9.965784285	No	No	gastroenterostomy	No	No	No
Yes	No	9.2	92	19	23.5	132	12.1	16.7	83	Yes	No	No	No	58.3	42.2	4.0616355254	Caucasian	4.4925582416	No	Yes	gastroenterostomy	No	No	Yes
Yes	No	6	94.8	14	12.5	68	20.5	0.6	85	No	Yes	No	No	29.6	50.0	2.2369628199	Caucasian	8.313341097	No	No	gastroenterostomy	No	No	Yes
Yes	Yes	83.7	85.5	17	65	116	10	1.8	82	No	Yes	Yes	No	44.8	42.4	2.973880597	Others	-9.965784285	Yes	No	gastric restrictive	No	No	No
Yes	Yes	53.3	86	15	70.5	87	12.8	8.7	86	No	No	Yes	No	27.2	65.1	5.6595183108	African American	8.1947617783	No	No	gastroenterostomy	No	No	Yes
Yes	Yes	54.4	52.6	10	182	36	0	17.8	64	Yes	Yes	Yes	No	61.6	37.2	4.2886314784	Caucasian	6.9464306573	No	No	gastroenterostomy	Yes	No	Yes
Yes	No	3.8	84.5	30	24	132	18.7	0.2	85	No	No	No	No	24.2	42.0	4.6385416667	Caucasian	9.1736796345	Yes	No	gastroenterostomy	No	No	Yes
Yes	Yes	133.8	33.9	34	205	105	0	37.2	83	No	Yes	Yes	No	44.4	53.8	5.0415531335	Caucasian	8.1081114523	No	No	gastroenterostomy	No	No	Yes
Yes	Yes	45	81.9	29	62	187	11.5	52.5	62	No	No	No	No	65.2	33.5	1.2092271025	Caucasian	7.5857212189	No	No	gastroenterostomy	No	No	Yes
Yes	Yes	17.3	75.6	18	93	127	11.4	0	91	Yes	No	No	No	34.3	50.4	4.4729639519	African American	5.1293242362	No	No	gastric restrictive	No	No	Yes
Yes	Yes	4	64.4	62	138	244	3.4	0	93	No	No	No	No	33.1	42.5	2.8660714286	Caucasian	-9.965784285	No	No	gastroenterostomy	No	No	No
Yes	No	8.2	85.7	13	29	79	2.8	6.7	85	Yes	Yes	No	No	61.2	46.6	7.2612040134	Caucasian	6.9082244717	No	No	gastric restrictive	No	No	Yes
Yes	Yes	61.4	79.2	44	76	188	0	9.5	77	No	Yes	No	No	60.9	39.9	0.975952381	Caucasian	3.9069867721	Yes	No	gastroenterostomy	No	No	No
Yes	No	13.8	68	33	100	143	7.9	3.7	79	No	No	Yes	No	52.8	52.7	3.4251532296	Caucasian	5.1293242362	Yes	No	gastroenterostomy	No	No	Yes
Yes	Yes	8.1	75	21	40.5	92	0	17.7	81	No	No	No	No	54.0	34.9	1.7711864407	Caucasian	4.3220002278	No	No	gastroenterostomy	No	No	Yes
Yes	No	107.3	66.7	18	22	41	0	25.7	72	Yes	Yes	Yes	No	43.4	44.7	4.996814093	Caucasian	5.3980652877	Yes	No	gastroenterostomy	Yes	No	Yes
Yes	Yes	13.9	94.7	12	19.5	89	17.5	38.3	72	No	No	Yes	No	60.3	39.8	2.2233333333	Caucasian	4.4919172147	No	No	gastroenterostomy	No	No	No
Yes	Yes	46.1	78.2	41	74.5	140	0	14.6	78	Yes	Yes	No	No	42.9	57.6	1.6224462366	Caucasian	6.149767439	Yes	No	gastroenterostomy	Yes	No	No
Yes	Yes	102.6	91.1	16	29	133	12.2	13.1	84	Yes	No	No	No	42.1	44.3	3.6026528258	Caucasian	4.0875477032	Yes	No	gastroenterostomy	No	No	Yes
Yes	Yes	23	75.5	19	85	80	17.6	6.5	77	No	Yes	Yes	Yes	52.2	44.2	1.9484813084	African American	5.4318792081	No	Yes	gastroenterostomy	Yes	No	No
Yes	Yes	44.4	80.8	51	80.5	164	0	10.8	74	No	Yes	No	No	66.8	48.0	1.4758373206	Caucasian	3.3220723572	Yes	No	gastroenterostomy	No	No	No
Yes	Yes	45.3	57.8	42	179	188	0.8	26.8	82	No	No	No	No	50.3	51.8	4.5655952381	African American	5.8744937091	Yes	No	gastroenterostomy	Yes	No	Yes
Yes	No	9.9	90	19	26	92	14.5	0.1	87	Yes	No	No	No	32.6	35.4	4.7975	Caucasian	2.0003606287	Yes	No	gastric restrictive	No	Yes	No
Yes	Yes	71.5	81.3	26	39	109	0	3.2	88	No	No	No	No	48.5	42.4	2.2888242142	Caucasian	4.5025639874	Yes	No	gastroenterostomy	Yes	No	No
Yes	Yes	60.5	77.6	31	98.5	101	12.3	19.9	77	No	No	No	No	49.1	50.2	4.2021522796	African American	5.554619547	No	No	gastroenterostomy	No	No	Yes
Yes	Yes	7.8	81.5	14	31.5	121	17.5	2.2	81	No	No	No	No	33.6	57.7	5.3717097171	Caucasian	6.2029596426	No	No	gastroenterostomy	Yes	No	Yes
Yes	Yes	5.3	85.3	21	60	131	30.2	0.6	87	Yes	No	No	No	16.4	57.7	3.1585454545	Caucasian	5.1293242362	Yes	No	gastroenterostomy	No	No	Yes
Yes	Yes	26.2	90.7	6	14	74	6.5	20.2	84	No	No	No	No	38.1	45.3	5.9863057325	Caucasian	5.4262983054	No	No	gastroenterostomy	No	Yes	Yes
Yes	Yes	101.5	53.8	18	160.5	65	10.5	30.9	77	Yes	Yes	Yes	No	48.8	43.5	3.0031887755	Caucasian	6.8765292248	Yes	Yes	gastroenterostomy	No	No	Yes
Yes	Yes	12	89.1	23	21	81	4.2	0.1	90	Yes	Yes	Yes	Yes	46.0	42.1	1.8707287308	African American	7.2534315129	No	No	gastroenterostomy	No	No	Yes
No	No	1	95	16	19	80	17.9	0	90	No	No	No	No	18.4	47.8	2.4226804124	African American	6.8329026693	No	No	gastric restrictive	No	No	Yes
Yes	Yes	30.4	72.8	41	116.5	157	0.8	11	66	No	No	No	No	49.0	49.2	4.0011655012	African American	4.3220002278	No	No	gastroenterostomy	No	No	No
No	No	4.1	95.2	13	19	105	11.4	0.5	87	No	No	No	No	37.6	50.2	3.9379746835	African American	5.3474986212	No	No	gastroplasty	Yes	No	No
Yes	Yes	22.6	81.6	11	51	76	43.8	0.3	87	Yes	Yes	No	No	28.3	50.6	3.2661372085	Caucasian	3.6190272565	No	No	gastroenterostomy	Yes	No	No
